# Supplementary material for: Linear and Angular Heteroannulated Pyridines Tethered 6-Hydroxy-4,7-Dimethoxybenzofuran: Synthesis and Antimicrobial Activity
Source: Molecules. 2024 Sep 22;29(18):4496. doi: 10.3390/molecules29184496 (PMC11434407; doi:10.3390/molecules29184496)
Supplement: Supplementary file 1 [file molecules-29-04496-s001.zip]

Archive with 1 entries (1 files):
- molecules-3223079-supplementary.pdf
